# Supplementary material for: Chitosan-Crosslinked Low Molecular Weight PEI-Conjugated Iron Oxide Nanoparticle for Safe and Effective DNA Delivery to Breast Cancer Cells
Source: Nanomaterials (Basel). 2022 Feb 9;12(4):584. doi: 10.3390/nano12040584 (PMC8876741; doi:10.3390/nano12040584)
Supplement: Supplementary file 1 [file nanomaterials-12-00584-s001.zip]

Archive with 1 entries (1 files):
- nanomaterials-1558640-supplementary.pdf
